# Supplementary material for: Detecting soil-transmitted helminth and Schistosoma mansoni eggs in Kato-Katz stool smear microscopy images: A comprehensive in- and out-of-distribution evaluation of YOLOv7 variants
Source: PLoS Negl Trop Dis. 2025 Jul 3;19(7):e0013234. doi: 10.1371/journal.pntd.0013234 (PMC12251349; doi:10.1371/journal.pntd.0013234)
Supplement: S1 Data — (XLSX) [file pntd.0013234.s002.xlsx]

## Sheet: S2
Name	batch_size	bucket	cache_images	data_dict.names	data_dict.nc	epochs	freeze	hyp.anchor_t	hyp.box	hyp.cls	hyp.cls_pw	hyp.copy_paste	hyp.degrees	hyp.fl_gamma	hyp.fliplr	hyp.flipud	hyp.hsv_h	hyp.hsv_s	hyp.hsv_v	hyp.iou_t	hyp.loss_ota	hyp.lr0	hyp.lrf	hyp.mixup	hyp.momentum	hyp.mosaic	hyp.obj	hyp.obj_pw	hyp.paste_in	hyp.perspective	hyp.scale	hyp.shear	hyp.translate	hyp.warmup_bias_lr	hyp.warmup_epochs	hyp.warmup_momentum	hyp.weight_decay	img_size	opt.batch_size	opt.bbox_interval	opt.bucket	opt.cache_images	opt.cfg	opt.data	opt.device	opt.epochs	opt.evolve	opt.exist_ok	opt.freeze
0-YOLOv7-Before	16		TRUE	["A. lumbricoides","T. trichiura","Hookworm","S. mansoni"]	4	100	[0]	4	0.05	0.3	1	0	0	0	0.5	0	0.015	0.7	0.4	0.2	1	0.01	0.1	0.15	0.937	1	0.7	1	0.15	0	0.9	0	0.2	0.1	3	0.8	0.0005	[640,640]	16	-1		TRUE		data/data.yaml		100	FALSE	FALSE	[0]
1-YOLOv7-Tiny	16		TRUE	["A. lumbricoides","T. trichiura","Hookworm","S. mansoni"]	4	100	[0]	4	0.05	0.3	1	0	0	0	0.5	0	0.015	0.7	0.4	0.2	1	0.01	0.1	0.15	0.937	1	0.7	1	0.15	0	0.9	0	0.2	0.1	3	0.8	0.0005	[640,640]	16	-1		TRUE		data/data.yaml		100	FALSE	FALSE	[0]
2-YOLOv7-After	16		TRUE	["A. lumbricoides","T. trichiura","Hookworm","S. mansoni"]	4	100	[0]	4	0.05	0.3	1	0	0	0	0.5	0	0.015	0.7	0.4	0.2	1	0.01	0.1	0.15	0.937	1	0.7	1	0.15	0	0.9	0	0.2	0.1	3	0.8	0.0005	[640,640]	16	-1		TRUE		data/data.yaml		100	FALSE	FALSE	[0]
3-YOLOv7-X	16		TRUE	["A. lumbricoides","T. trichiura","Hookworm","S. mansoni"]	4	100	[0]	4	0.05	0.3	1	0	0	0	0.5	0	0.015	0.7	0.4	0.2	1	0.01	0.1	0.15	0.937	1	0.7	1	0.15	0	0.9	0	0.2	0.1	3	0.8	0.0005	[640,640]	16	-1		TRUE		data/data.yaml		100	FALSE	FALSE	[0]
4-YOLOv7-W6	8		TRUE	["A. lumbricoides","T. trichiura","Hookworm","S. mansoni"]	4	100	[0]	4	0.05	0.3	1	0	0	0	0.5	0	0.015	0.7	0.4	0.2	1	0.01	0.1	0.15	0.937	1	0.7	1	0.15	0	0.9	0	0.2	0.1	3	0.8	0.0005	[1280,1280]	8	-1		TRUE	cfg/training/yolov7-w6.yaml	data/data.yaml		100	FALSE	FALSE
5-YOLOv7-E6	8		TRUE	["A. lumbricoides","T. trichiura","Hookworm","S. mansoni"]	4	100	[0]	4	0.05	0.3	1	0	0	0	0.5	0	0.015	0.7	0.4	0.2	1	0.01	0.1	0.15	0.937	1	0.7	1	0.15	0	0.9	0	0.2	0.1	3	0.8	0.0005	[1280,1280]	8	-1		TRUE	cfg/training/yolov7-d6.yaml	data/data.yaml		100	FALSE	FALSE
6-YOLOv7-D6	8		TRUE	["A. lumbricoides","T. trichiura","Hookworm","S. mansoni"]	4	100	[0]	4	0.05	0.3	1	0	0	0	0.5	0	0.015	0.7	0.4	0.2	1	0.01	0.1	0.15	0.937	1	0.7	1	0.15	0	0.9	0	0.2	0.1	3	0.8	0.0005	[1280,1280]	8	-1		TRUE		data/data.yaml		100	FALSE	FALSE
7-YOLOv7-E6E	8		TRUE	["A. lumbricoides","T. trichiura","Hookworm","S. mansoni"]	4	100	[0]	4	0.05	0.3	1	0	0	0	0.5	0	0.015	0.7	0.4	0.2	1	0.01	0.1	0.15	0.937	1	0.7	1	0.15	0	0.9	0	0.2	0.1	3	0.8	0.0005	[1280,1280]	8	-1		TRUE		data/data.yaml		100	FALSE	FALSE
8-YOLOv7-Balanced	16		TRUE	["A. lumbricoides","T. trichiura","Hookworm","S. mansoni"]	4	100	[0]	4	0.05	0.3	1	0	0	0	0.5	0	0.015	0.7	0.4	0.2	1	0.01	0.1	0.15	0.937	1	0.7	1	0.15	0	0.9	0	0.2	0.1	3	0.8	0.0005	[640,640]	16	-1		TRUE		data/data.yaml	0	100	FALSE	FALSE	[0]
9-YOLOv7-Montage	16		TRUE	["A. lumbricoides","T. trichiura","Hookworm","S. mansoni"]	4	100	[0]	4	0.05	0.3	1	0	0	0	0.5	0	0.015	0.7	0.4	0.2	1	0.01	0.1	0.15	0.937	1	0.7	1	0.15	0	0.9	0	0.2	0.1	3	0.8	0.0005	[640,640]	16	-1		TRUE		data/data.yaml	0	100	FALSE	FALSE	[0]
[truncated: 54 more columns]
